# Supplementary material for: Problematic Social Media Use and Cyber Aggression in Italian Adolescents: The Remarkable Role of Social Support
Source: Int J Environ Res Public Health. 2022 Aug 8;19(15):9763. doi: 10.3390/ijerph19159763 (PMC9367929; doi:10.3390/ijerph19159763)
Supplement: Supplementary file 1 [file ijerph-19-09763-s001.zip]

Archive with 1 entries (1 files):
- ijerph-1822566-supplementary.pdf
